# Supplementary material for: Differences in the Effects of Broad-Band UVA and Narrow-Band UVB on Epidermal Keratinocytes
Source: Int J Environ Res Public Health. 2021 Nov 26;18(23):12480. doi: 10.3390/ijerph182312480 (PMC8656598; doi:10.3390/ijerph182312480)
Supplement: Supplementary file 1 [file ijerph-18-12480-s001.zip]

Archive with 1 entries (1 files):
- ijerph-1460211-supplementary.pdf
